# Supplementary material for: Imperfect gold standard gene sets yield inaccurate evaluation of causal gene identification methods
Source: Commun Biol. 2024 Jul 17;7:873. doi: 10.1038/s42003-024-06482-1 (PMC11255313; doi:10.1038/s42003-024-06482-1)
Supplement: Supplementary file 3 — Supplementary Data [file 42003_2024_6482_MOESM3_ESM.txt]

library(AUC)
library(viridis)
cols = c("#56B4E9",
         "#CC79A7",
         # "#D55E00",
         "#009E73"
         # "#E69F00"
)


par(mfrow = c(1, 2))
P = rnorm(20000)
E = rnorm(20000)

# specify model 1: beta_P > beta_E
logit1 = -3 + 6*P + 2*E
prob1 = exp(logit1)/(1+exp(logit1))

# specify model 2: \beta_P < \beta_E
logit2 = -3 + 2*P + 6*E
prob2 = exp(logit2)/(1+exp(logit2))

# Generate true labels
Y1 = sapply(prob1, function(x) rbinom(1,1,x))
Y2 = sapply(prob2, function(x) rbinom(1,1,x))

# split the data into training and testing
training_P = P[1:10000]
testing_P = P[10001:20000]

training_E = E[1:10000]
testing_E = E[10001:20000]

training_Y1 = Y1[1:10000]
testing_Y1 = Y1[10001:20000]
training_Y2 = Y2[1:10000]
testing_Y2 = Y2[10001:20000]

# building classifier based on P- and E- features when:
## training data has larger P-feature effect
m_P1 = glm(training_Y1 ~ training_P, family="binomial")        # classifier based on P
classifier_P1 = function(p) m_P1$coef[1] + m_P1$coef[2]*p
m_E1 = glm(training_Y1 ~ training_E, family="binomial")        # classifier based on R
classifier_E1 = function(r) m_E1$coef[1] + m_E1$coef[2]*r
# m_PR1 = glm(training_Y1 ~ training_P + training_R, family="binomial")  # classifier based on both P and R
# classifier_PR1 = function(p, r) m_PR1$coef[1] + m_PR1$coef[2]*p + m_PR1$coef[3]*r

## training data has larger E-feature effect
m_P2 = glm(training_Y2 ~ training_P, family="binomial")        # classifier based on P
classifier_P2 = function(p) m_P2$coef[1] + m_P2$coef[2]*p
m_E2 = glm(training_Y2 ~ training_E, family="binomial")        # classifier based on R
classifier_E2 = function(r) m_E2$coef[1] + m_E2$coef[2]*r
# m_PR2 = glm(training_Y2 ~ training_P + training_R, family="binomial")    # classifier based on both P and R
# classifier_PR2 = function(p, r) m_PR2$coef[1] + m_PR2$coef[2]*p + m_PR2$coef[3]*r

# applying the classifiers on the testing data
## testing data has larger P-feature effect
prediction_P1 = exp(classifier_P1(testing_P))/(1+exp(classifier_P1(testing_P)))
prediction_E1 = exp(classifier_E1(testing_E))/(1+exp(classifier_E1(testing_E)))
# prediction_PR1 = exp(classifier_PR1(testing_P, testing_R))/(1+exp(classifier_PR1(testing_P, testing_R)))

## testing data has larger E-feature effect
prediction_P2 = exp(classifier_P2(testing_P))/(1+exp(classifier_P2(testing_P)))
prediction_E2 = exp(classifier_E2(testing_E))/(1+exp(classifier_E2(testing_E)))
# prediction_PR2 = exp(classifier_PR2(testing_P, testing_R))/(1+exp(classifier_PR2(testing_P, testing_R)))

# get ROC under true labels:
##  data has larger P-feature effect
plot(roc(prediction_P1, factor(testing_Y1)),col=cols[1],
     main = "Perfect labels with larger P-feature effect", lwd=2.5)
plot(roc(prediction_E1, factor(testing_Y1)),add=T,col=cols[2], lwd=2.5)
# plot(roc(prediction_PR1, factor(testing_Y1)),add=T,col=cols[2], lwd=2.5)
legend("bottomright", c("P-classifier", "E-classifier"),
       col = cols[c(1, 2)], lty = 1, lwd=2.5)


# Dataset is labeled as a function of P
logitP = -3 + 4*P
probP = exp(logitP)/(1+exp(logitP))

# Generate labels that prefer P-features
YP = sapply(probP, function(x) rbinom(1,1,x))
label_testing_YP1 = YP[10001:20000] * testing_Y1
(misslabel1 = mean(label_testing_YP1 != YP[10001:20000]))
label_testing_YP2 = YP[10001:20000] * testing_Y2
(misslabel2 = mean(label_testing_YP2 != YP[10001:20000]))


# labels generated as a function of E
logitE = -3 + 4*E
probE = exp(logitE)/(1+exp(logitE))

YE = sapply(probE, function(x) rbinom(1,1,x))
label_testing_YE1 = YE[10001:20000] * testing_Y1
(misslabel1 = mean(label_testing_YE1 != YE[10001:20000]))
label_testing_YE2 = YE[10001:20000] * testing_Y2
(misslabel2 = mean(label_testing_YE2 != YE[10001:20000]))


#png("~/Dropbox/Apps/Overleaf/GS gene sets/comp1_new.png", height = 4, width = 6, units = "in", res = 300)
## P-feature effects are larger
plot(roc(prediction_P1, factor(label_testing_YP1)),col=cols[1],
     main = "Pr-enriched labels with larger Pr-feature effect", lwd=2)
plot(roc(prediction_P1, factor(testing_Y1)),add=T, col=cols[1],
     lty = 3, lwd=2)
plot(roc(prediction_E1, factor(label_testing_YP1)),add=T,col=cols[2], lwd=2)
plot(roc(prediction_E1, factor(testing_Y1)),add=T, col=cols[2],
     lty = 3, lwd=2)
legend("bottomright", c("Pr-Classifier-True", "Pr-Classifier-Est", "Ex-Classifier-True", "Ex-Classifier-Est"),
       col = cols[c(1,1,2,2)], lty = c(3, 1, 3, 1), lwd=2)
#dev.off()

#png("~/Dropbox/Apps/Overleaf/GS gene sets/comp2_new.png", height = 4, width = 6, units = "in", res = 300)
## E-feature effects are larger
plot(roc(prediction_P2, factor(label_testing_YP2)),col=cols[1],
     main = "Pr-enriched labels with larger Ex-feature effect", lwd=2)
plot(roc(prediction_P2, factor(testing_Y2)),add=T, col=cols[1],
     lty = 3, lwd=2)
plot(roc(prediction_E2, factor(label_testing_YP2)),add=T,col=cols[2], lwd=2)
plot(roc(prediction_E2, factor(testing_Y2)),add=T, col=cols[2],
     lty = 3, lwd=2)
legend("bottomright", c("Pr-Classifier-True", "Pr-Classifier-Est", "Ex-Classifier-True", "Ex-Classifier-Est"),
       col = cols[c(1,1,2,2)], lty = c(3, 1, 3, 1), lwd=2)
#dev.off()

#png("~/Dropbox/Apps/Overleaf/GS gene sets/comp3_new.png", height = 4, width = 6, units = "in", res = 300)
## P-feature effects are larger
plot(roc(prediction_P1, factor(label_testing_YE1)),col=cols[1],
     main = "Ex-enriched labels with larger Pr-feature effect", lwd=2)
plot(roc(prediction_P1, factor(testing_Y1)),add=T, col=cols[1],
     lty = 3, lwd=2)
plot(roc(prediction_E1, factor(label_testing_YE1)),add=T,col=cols[2], lwd=2)
plot(roc(prediction_E1, factor(testing_Y1)),add=T, col=cols[2],
     lty = 3, lwd=2)
legend("bottomright", c("Pr-Classifier-True", "Pr-Classifier-Est", "Ex-Classifier-True", "Ex-Classifier-Est"),
       col = cols[c(1,1,2,2)], lty = c(3, 1, 3, 1), lwd=2)
#dev.off()

#png("~/Dropbox/Apps/Overleaf/GS gene sets/comp4_new.png", height = 4, width = 6, units = "in", res = 300)
## E-feature effects are larger
plot(roc(prediction_P2, factor(label_testing_YE2)),col=cols[1],
     main = "Ex-enriched labels with larger Ex-feature effect", lwd=2)
plot(roc(prediction_P2, factor(testing_Y2)),add=T, col=cols[1],
     lty = 3, lwd=2)
plot(roc(prediction_E2, factor(label_testing_YE2)),add=T,col=cols[2], lwd=2)
plot(roc(prediction_E2, factor(testing_Y2)),add=T, col=cols[2],
     lty = 3, lwd=2)
legend("bottomright", c("Pr-Classifier-True", "Pr-Classifier-Est", "Ex-Classifier-True", "Ex-Classifier-Est"),
       col = cols[c(1,1,2,2)], lty = c(3, 1, 3, 1), lwd=2)
#dev.off()
